# Supplementary material for: MicroRNA profiling in serum and humor vitreous of patients affected by vitreoretinal diseases
Source: Int J Retina Vitreous. 2025 Dec 23;12:14. doi: 10.1186/s40942-025-00765-3 (PMC12836766; doi:10.1186/s40942-025-00765-3)
Supplement: Supplementary file 2 — Supplementary material 2 [file 40942_2025_765_MOESM2_ESM.xlsx]

## Sheet: VMD
	hsa-miR-320a	hsa-miR-21-5p	hsa-miR-222-3p	hsa-miR-144-3p	hsa-miR-146a	hsa-miR-451a
hsa-miR-21-5p	0.259
hsa-miR-222-3p	0.455	-0.189
hsa-miR-144-3p	0.056	0.098	0.552
hsa-miR-146a	0.385	0.210	0.762**	0.476
hsa-miR-451a	0.657*	0.063	0.811**	0.643*	0.643*
Δ-BCVA	0.049	0.119	-0.168	-0.133	0.126	-0.105
Δ-SCP.FOVEALVD	0.636*	0.140	0.343	0.000	0.399	0.441
Δ-SCP.SUPERIORVD	-0.273	-0.357	0.091	0.196	-0.182	-0.077
Δ-SCP.INFERIORVD	-0.154	-0.133	-0.476	-0.776**	-0.469	-0.476
Δ-SCP.TEMPORALVD	0.622*	-0.252	0.182	-0.329	-0.077	0.245
Δ-DCP.FOVEALVD	-0.245	0.259	-0.140	0.252	0.000	-0.252
Δ-DCP.SUPERIORVD	-0.322	-0.224	-0.301	-0.021	-0.392	-0.231
Δ-DCP.INFERIORVD	-0.021	0.007	-0.378	-0.420	-0.154	-0.245
Δ-DCP.TEMPORALVD	0.098	-0.266	-0.119	-0.224	0.105	-0.112
Δ-CMT	0.116	0.287	0.147	-0.053	0.207	0.161
Δ-SFCT	-0.035	-0.196	-0.084	-0.217	-0.315	-0.266
BCVA.T0	-0.078	-0.138	0.208	-0.032	0.099	0.018
SCP.FOVEALVD.T0	-0.056	-0.287	0.238	0.035	0.245	0.077
SCP.SUPERIORVD.T0	0.552	0.420	0.664*	0.497	0.671*	0.762**
SCP.INFERIORVD.T0	-0.098	0.210	0.014	0.441	0.098	0.098
SCP.TEMPORALVD.T0	-0.371	-0.273	0.028	0.259	0.000	-0.035
DCP.FOVEALVD.T0	0.070	-0.252	0.203	-0.098	-0.014	0.133
DCP.SUPERIORVD.T0	0.098	-0.021	0.566	0.510	0.650*	0.406
DCP.INFERIORVD.T0	-0.210	-0.210	0.259	0.392	0.140	-0.049
DCP.TEMPORALVD.T0	-0.378	-0.490	0.140	0.336	0.000	-0.077
CMT.T0	-0.242	-0.253	-0.267	-0.239	-0.305	-0.309
SFCT.T0	0.211	-0.144	0.257	0.162	0.190	0.288
Computed correlation used spearman-method with listwise-deletion.

## Sheet: RRD
	hsa-miR-320a	hsa-miR-21-5p	hsa-miR-222-3p	hsa-miR-144-3p	hsa-miR-146a	hsa-miR-451a
hsa-miR-21-5p	0.178
hsa-miR-222-3p	0.629***	-0.014
hsa-miR-144-3p	0.367*	0.233	0.370**
hsa-miR-146a	0.175	0.192	0.369*	0.049
hsa-miR-451a	0.363*	-0.019	0.347*	0.196	0.292
Δ-BCVA	0.056	0.043	0.131	-0.114	0.246	0.070
Δ-SCP.FOVEALVD	0.499*	0.072	0.217	0.294	0.207	0.066
Δ-SCP.SUPERIORVD	0.087	0.281	0.227	0.358	0.027	-0.132
Δ-SCP.INFERIORVD	0.065	-0.060	0.168	0.041	0.004	-0.139
Δ-SCP.TEMPORALVD	0.118	-0.091	0.265	0.174	0.163	-0.153
Δ-DCP.FOVEALVD	-0.022	0.005	-0.183	0.199	0.142	-0.235
Δ-DCP.SUPERIORVD	-0.022	0.091	-0.014	0.016	0.107	-0.005
Δ-DCP.INFERIORVD	-0.076	-0.227	-0.055	-0.207	0.168	0.074
Δ-DCP.TEMPORALVD	-0.139	-0.104	0.082	0.152	0.212	-0.109
Δ-CMT	0.314	-0.218	0.289	0.107	0.095	0.106
Δ-SFCT	0.473*	-0.101	0.138	0.157	-0.082	-0.261
BCVA.T0	-0.140	-0.085	-0.153	0.123	-0.154	-0.095
SCP.FOVEALVD.T0	-0.073	-0.135	0.069	-0.201	0.119	0.199
SCP.SUPERIORVD.T0	0.009	-0.223	0.121	-0.071	0.132	0.445*
SCP.INFERIORVD.T0	-0.009	0.165	-0.225	-0.040	0.078	0.066
SCP.TEMPORALVD.T0	0.030	0.023	-0.144	-0.196	-0.170	0.191
DCP.FOVEALVD.T0	-0.035	-0.003	0.172	-0.254	0.014	0.147
DCP.SUPERIORVD.T0	-0.235	-0.245	-0.025	0.103	0.075	0.179
DCP.INFERIORVD.T0	-0.085	0.178	-0.166	0.270	-0.132	-0.292
DCP.TEMPORALVD.T0	0.014	-0.031	-0.094	0.075	-0.306	-0.017
CMT.T0	-0.141	0.153	-0.209	-0.009	0.085	-0.000
SFCT.T0	-0.166	-0.159	0.164	-0.031	0.119	0.255
Computed correlation used spearman-method with listwise-deletion.
